# Supplementary material for: Rapid screening of TCR-pMHC interactions by the YAMTAD system
Source: Cell Discov. 2022 Apr 5;8:30. doi: 10.1038/s41421-022-00386-2 (PMC8979966; doi:10.1038/s41421-022-00386-2)
Supplement: Supplementary file 2 — Supplementary Table 1 [file 41421_2022_386_MOESM2_ESM.xlsx]

## Sheet: Normalized Data
Sequence	Mutants	Amino acid	868												A6												Averaged 868	Averaged A6	868/A6	P value
			Biological Repeat 1				Biological Repeat 2				Biological Repeat 3				Biological Repeat 1				Biological Repeat 2				Biological Repeat 3
			Technical Repeat 1	Technical Repeat 2	Technical Repeat 3	Technical Repeat 4	Technical Repeat 1	Technical Repeat 2	Technical Repeat 3	Technical Repeat 4	Technical Repeat 1	Technical Repeat 2	Technical Repeat 3	Technical Repeat 4	Technical Repeat 1	Technical Repeat 2	Technical Repeat 3	Technical Repeat 4	Technical Repeat 1	Technical Repeat 2	Technical Repeat 3	Technical Repeat 4	Technical Repeat 1	Technical Repeat 2	Technical Repeat 3	Technical Repeat 4
TCTTTGTATAATACTGTTGCTACTTTG	SL9	SLYNTVATL	0.179334	0.252841	0.187743	0.179928	0.219318	0.292082	0.17183	0.228938	0.13133	0.223375	0.311395	0.13201	0.0554229	0.0619633	0.0668036	0.092344	0.0385304	0.0481933	0.0685385	0.0891804	0.0894571	0.0630773	0.0566705	0.0684482	0.209177	0.0665525	3.14304	2.95147e-08
TCTTTGTTTAATACTGTTGCTACTTTG	3F	SLFNTVATL	0.0921326	0.11567	0.0661944	0.0882323	0.114324	0.124747	0.107882	0.101056	0.0823909	0.0583522	0.0732944	0.0600782	0.0255136	0.039269	0.0418348	0.0603043	0.0321337	0.0310381	0.0691718	0.0546235	0.0271553	0.0469843	0.0398949	0.0692258	0.0903629	0.0447624	2.01872	9.00133e-06
TCTTTGCTTAATACTGTTGCTACTTTG	3L	SLLNTVATL	0.919797	1.03322	0.986414	0.841407	1.06094	1.06253	1.02875	0.971306	0.497623	0.704936	0.991563	0.866505	0.258733	0.358049	0.505162	0.507345	0.465963	0.453894	0.609809	0.592558	0.270092	0.549186	0.364231	0.496743	0.913749	0.452647	2.01868	8.6625e-08
TCTTTGCTGAATACTGTTGCTACTTTG	3L	SLLNTVATL	1.60929	1.92064	1.53731	1.57375	1.90807	1.70198	1.95051	1.88124	1.31223	1.26179	1.61344	1.12511	0.756934	0.73698	0.778095	0.914096	0.746645	0.942418	0.988319	0.880962	0.582319	1.35451	0.705827	0.865558	1.61628	0.854389	1.89174	8.51252e-08
TCTTTGTTGAATACTGTTGCTACTTTG	3L	SLLNTVATL	1.13494	1.14492	1.15435	0.993014	1.35036	1.18723	1.21323	1.36874	0.995179	0.916478	1.14581	0.713484	0.422194	0.606056	0.629262	0.689044	0.543157	0.623004	0.743509	0.780744	0.444889	0.589508	0.592348	0.564307	1.10981	0.602335	1.84251	3.04833e-08
TCTTTGCATAATACTGTTGCTACTTTG	3H	SLHNTVATL	1.24767	1.44125	1.14308	1.08953	1.38924	1.36495	1.44396	1.22592	0.732002	1.00051	1.16898	0.677069	0.669368	1.05643	0.842638	1.03181	0.733944	0.860999	1.09134	1.23035	0.679954	1.24636	0.750242	0.936053	1.16035	0.927457	1.25111	0.021556
TCTTTGTGGAATACTGTTGCTACTTTG	3W	SLWNTVATL	0.283332	0.284631	0.31007	0.306596	0.370726	0.317101	0.349291	0.381599	0.284311	0.301861	0.259244	0.241371	0.255187	0.217645	0.360246	0.27242	0.20258	0.250164	0.289001	0.326321	0.184113	0.229296	0.224417	0.255966	0.307511	0.255613	1.20303	0.0125555
TCTTTGATTAATACTGTTGCTACTTTG	3I	SLINTVATL	0.0475898	0.0712622	0.0691502	0.100757	0.0776785	0.070254	0.114308	0.107448	0.0301241	0.0422491	0.0628997	0.0708448	0.0256263	0.0514386	0.0819069	0.0384738	0.0496331	0.0892584	0.0572796	0.0498089	0.0394722	0.0712929	0.0522972	0.0685053	0.0720472	0.0562494	1.28085	0.0978342
TCTTTGCAGAATACTGTTGCTACTTTG	3Q	SLQNTVATL	0.936131	0.903929	1.00482	1.03537	1.12768	1.08867	0.933207	1.1695	1.15894	0.830535	0.889022	0.659245	0.568984	0.851121	0.923991	0.959818	0.832543	0.936338	0.960383	1.02307	0.487964	0.891025	0.735091	0.944257	0.978088	0.842882	1.16041	0.0477978
TCTTTGAAGAATACTGTTGCTACTTTG	3K	SLKNTVATL	0.5829	0.577691	0.491866	0.506824	0.696164	0.572559	0.519009	0.512928	0.701344	0.469019	0.481283	0.433973	0.303622	0.420863	0.46565	0.602286	0.430898	0.455088	0.504398	0.562111	0.295007	0.447318	0.385821	0.532954	0.545464	0.450501	1.21079	0.0161509
TCTTTGGTTAATACTGTTGCTACTTTG	3V	SLVNTVATL	0.678736	0.688035	0.782495	0.726605	0.843702	0.749704	0.761811	0.954141	0.428918	0.541148	0.707041	0.469881	0.47566	0.62447	0.669396	0.658228	0.692348	0.568585	0.682711	0.671901	0.451778	0.623119	0.527951	0.525514	0.694351	0.597638	1.16183	0.0660249
TCTTTGGTGAATACTGTTGCTACTTTG	3V	SLVNTVATL	0.967527	1.24301	1.17433	1.04424	1.3219	1.19258	1.26825	1.23425	0.866201	1.07567	1.1532	0.677482	0.745018	0.919106	1.09341	1.09786	0.772316	1.06309	1.13159	1.16378	0.617704	1.29573	0.89487	1.08654	1.10155	0.990084	1.11259	0.173308
TCTTTGATGAATACTGTTGCTACTTTG	3M	SLMNTVATL	0.709465	0.76457	0.75531	0.773729	0.868327	0.926033	0.811064	0.852295	0.800799	0.618887	0.577794	0.568171	0.509821	0.675574	0.772774	0.889276	0.502903	0.709035	0.662867	0.816559	0.450587	0.682585	0.512757	0.604199	0.752204	0.649078	1.15888	0.0581663
TCTTTGCGGAATACTGTTGCTACTTTG	3R	SLRNTVATL	0.56971	0.727276	0.631494	0.570432	0.77497	0.756554	0.626442	0.792573	0.629112	0.584613	0.65814	0.454362	0.401199	0.647848	0.738219	0.68934	0.593806	0.634407	0.77813	0.701424	0.349541	0.508683	0.450166	0.61527	0.647973	0.592336	1.09393	0.267082
TCTTTGAGGAATACTGTTGCTACTTTG	3R	SLRNTVATL	0.505464	0.519936	0.547157	0.547842	0.586002	0.530163	0.601561	0.648639	0.61078	0.443553	0.449495	0.413092	0.450033	0.494173	0.550119	0.554975	0.452403	0.587134	0.61565	0.530337	0.300409	0.573804	0.419795	0.524522	0.53364	0.504446	1.05787	0.382936
TCTTTGCGTAATACTGTTGCTACTTTG	3R	SLRNTVATL	0.962036	0.869987	0.888064	0.75689	1.06224	0.950441	0.961263	1.03821	0.828329	0.774566	0.952745	0.659629	0.64451	0.733216	0.886208	1.06315	0.723032	0.8884	0.996763	0.968838	0.567028	0.984058	0.744961	1.06024	0.892033	0.855033	1.04327	0.540125
TCTTTGGATAATACTGTTGCTACTTTG	3D	SLDNTVATL	1.28006	1.4443	1.22045	1.23675	1.35486	1.20435	1.42477	1.41809	1.15923	1.13232	1.2908	0.809984	0.678016	0.99448	1.21218	1.22297	1.04698	1.20218	1.21307	1.49785	0.874965	0.970332	0.988618	1.16017	1.248	1.08848	1.14654	0.0542123
TCTTTGGCTAATACTGTTGCTACTTTG	3A	SLANTVATL	0.875179	1.16229	1.10037	0.912152	1.0081	1.044	1.06437	1.37772	1.59148	0.920557	1.01978	0.716983	0.704093	1.11059	1.05097	1.06748	0.896319	1.02419	1.03793	1.19631	0.605985	0.910643	0.855329	0.98248	1.06608	0.953526	1.11804	0.188882
TCTTTGGCGAATACTGTTGCTACTTTG	3A	SLANTVATL	1.15361	1.23695	1.11631	1.04686	1.18827	1.14326	1.1176	1.384	1.12453	0.940528	0.890834	0.696117	0.760941	0.960745	1.21675	1.18685	0.992737	1.05034	1.24713	1.49957	0.590414	1.46127	0.863592	1.10931	1.08657	1.0783	1.00767	0.929819
TCTTTGACTAATACTGTTGCTACTTTG	3T	SLTNTVATL	0.81272	0.948087	0.760716	0.783702	0.89665	0.786747	0.73702	0.966315	0.997606	0.782321	0.703073	0.484133	0.573841	0.64835	0.730659	0.822817	0.64199	0.796088	0.857997	0.828486	0.462805	0.76164	0.687478	0.857696	0.804924	0.722487	1.1141	0.13917
TCTTTGACGAATACTGTTGCTACTTTG	3T	SLTNTVATL	0.952389	1.01858	1.09574	0.998623	1.00566	1.11097	1.14738	1.08676	1.12847	0.986922	0.96365	0.770881	0.588053	0.890459	0.891362	1.07682	0.841097	0.913494	1.16375	1.27381	0.623117	1.04126	0.860964	1.27302	1.02217	0.9531	1.07247	0.340406
TCTTTGAGTAATACTGTTGCTACTTTG	3S	SLSNTVATL	1.17128	1.20201	1.1056	1.1696	1.40741	1.31324	1.24274	1.48951	0.980126	1.181	1.03223	0.956456	0.744557	0.949147	1.24832	1.38151	1.01991	1.08723	1.40539	1.44028	0.533867	1.15077	1.06972	1.13331	1.1876	1.097	1.08259	0.326854
TCTTTGTCTAATACTGTTGCTACTTTG	3S	SLSNTVATL	0.856854	0.923118	0.930028	0.838278	1.06841	1.03879	1.04617	1.0891	0.519841	0.990216	0.932215	0.762505	0.63702	0.894948	1.07196	1.02971	0.713187	0.944059	0.823447	1.18517	0.368201	0.801811	0.750467	0.953146	0.916294	0.847761	1.08084	0.389872
TCTTTGTCGAATACTGTTGCTACTTTG	3S	SLSNTVATL	1.27193	1.41339	1.34889	1.32041	1.45466	1.43796	1.44261	1.48998	1.21282	1.19346	1.33319	0.919432	1.03717	1.13504	1.27233	1.48903	1.36405	1.22834	1.53205	1.39089	0.715464	1.30737	1.14725	1.30625	1.31989	1.24377	1.06121	0.340922
TCTTTGTGTAATACTGTTGCTACTTTG	3C	SLCNTVATL	0.970445	0.952507	0.982426	0.919827	1.04933	1.02613	1.07439	1.04302	0.778931	0.870783	0.804093	0.83464	0.681674	0.928627	0.926845	0.923627	0.783335	0.771722	1.02294	1.08739	0.684228	0.90906	0.811752	0.779946	0.94221	0.859262	1.09653	0.0909374
TCTTTGCCGAATACTGTTGCTACTTTG	3P	SLPNTVATL	1.80999	2.33681	1.88368	1.72727	2.46345	2.01423	2.09548	2.55581	1.41625	1.60398	1.94469	1.37818	1.43503	1.89289	2.21377	2.27645	1.53449	1.76926	2.10576	2.34259	0.908115	2.2206	1.77742	2.13692	1.93582	1.88444	1.02726	0.758929
TCTTTGCCTAATACTGTTGCTACTTTG	3P	SLPNTVATL	1.25537	1.28224	1.32656	1.41094	1.60576	1.42449	1.3519	1.59265	1.39604	1.21373	1.49162	1.00422	1.00053	1.50045	1.53049	1.65498	1.23663	1.29358	1.67976	1.59106	0.627676	1.83359	1.16366	1.52588	1.36296	1.38652	0.983006	0.830642
TCTTTGGGTAATACTGTTGCTACTTTG	3G	SLGNTVATL	1.64329	2.00566	2.01703	1.92163	2.46547	1.93928	2.07614	2.32698	1.16492	1.77041	1.87063	1.58438	1.42616	2.12196	2.11683	2.24662	1.8447	1.933	2.3733	2.46625	1.02351	1.87454	1.93312	2.14635	1.89882	1.95886	0.969348	0.697221
TCTTTGGGGAATACTGTTGCTACTTTG	3G	SLGNTVATL	1.69137	1.93917	1.84796	1.70588	2.18451	1.88494	1.86122	2.21687	1.66443	1.67412	1.86054	1.32948	1.31048	1.69533	2.14356	2.19709	1.67291	2.06618	2.11231	2.66378	1.13083	2.16228	1.71463	1.92168	1.82171	1.89925	0.959169	0.583867
TCTTTGAATAATACTGTTGCTACTTTG	3N	SLNNTVATL	0.415926	0.403413	0.371708	0.440888	0.434819	0.3892	0.365799	0.528658	0.407818	0.297955	0.410114	0.26331	0.295077	0.387518	0.441716	0.43456	0.407601	0.345311	0.455281	0.48786	0.372308	0.390125	0.414748	0.352464	0.394134	0.398714	0.988513	0.85578
TCTTTGGAGAATACTGTTGCTACTTTG	3E	SLENTVATL	1.17502	1.42559	1.0332	1.10948	1.30056	1.1953	1.25407	1.24973	0.88786	1.02736	1.24143	0.867563	0.957559	1.10586	1.12917	1.37776	1.18238	1.11135	1.2104	1.62672	0.775094	1.44192	0.966907	1.35376	1.14726	1.18657	0.966871	0.642128
TCTTTGTAGAATACTGTTGCTACTTTG	3*	SL_NTVATL	1	1	1	1	1	1	1	1	1	1	1	1	1	1	1	1	1	1	1	1	1	1	1	1	1	1	1

## Sheet: Raw Data
Sequence	Mutants	Amino acid	868												A6												Averaged 868	Averaged A6	868/A6	P value
			Biological Repeat 1				Biological Repeat 2				Biological Repeat 3				Biological Repeat 1				Biological Repeat 2				Biological Repeat 3
			Technical Repeat 1	Technical Repeat 2	Technical Repeat 3	Technical Repeat 4	Technical Repeat 1	Technical Repeat 2	Technical Repeat 3	Technical Repeat 4	Technical Repeat 1	Technical Repeat 2	Technical Repeat 3	Technical Repeat 4	Technical Repeat 1	Technical Repeat 2	Technical Repeat 3	Technical Repeat 4	Technical Repeat 1	Technical Repeat 2	Technical Repeat 3	Technical Repeat 4	Technical Repeat 1	Technical Repeat 2	Technical Repeat 3	Technical Repeat 4
TCTTTGTATAATACTGTTGCTACTTTG	SL9	SLYNTVATL	0.0060231	0.00760101	0.0060783	0.00606025	0.00614514	0.00889056	0.00517858	0.00630694	0.00476982	0.00813947	0.0102769	0.00583848	0.00271554	0.00231868	0.00225581	0.0029294	0.00154098	0.00174055	0.00217556	0.00262035	0.00521913	0.00207374	0.00231551	0.00234117	0.00677571	0.00252053	2.68821	3.7778e-08
TCTTTGTTTAATACTGTTGCTACTTTG	3F	SLFNTVATL	0.00309436	0.00347731	0.00214309	0.00297181	0.00320329	0.00379712	0.00325134	0.00278396	0.00299238	0.00212627	0.00241892	0.00265712	0.00125008	0.00146945	0.00141267	0.00191301	0.00128515	0.00112097	0.00219567	0.00160498	0.0015843	0.00154466	0.00163008	0.00236777	0.00290975	0.0016149	1.80181	2.14936e-07
TCTTTGCTTAATACTGTTGCTACTTTG	3L	SLLNTVATL	0.0308922	0.0310611	0.0319359	0.0283399	0.0297268	0.0323418	0.0310042	0.0267583	0.0180733	0.0256868	0.0327244	0.0383235	0.012677	0.0133983	0.0170582	0.0160944	0.0186356	0.0163928	0.0193567	0.0174109	0.0157578	0.0180551	0.0148822	0.0169904	0.029739	0.0163924	1.81419	6.29757e-09
TCTTTGCTGAATACTGTTGCTACTTTG	3L	SLLNTVATL	0.0540495	0.0577389	0.0497716	0.0530065	0.0534629	0.0518057	0.0587841	0.0518257	0.0476594	0.0459776	0.053248	0.0497607	0.0370873	0.0275779	0.0262745	0.0289976	0.0298612	0.0340363	0.0313715	0.0258849	0.0339738	0.0445312	0.0288396	0.0296052	0.0522576	0.0315034	1.65879	8.43293e-11
TCTTTGTTGAATACTGTTGCTACTTTG	3L	SLLNTVATL	0.0381181	0.0344189	0.0373729	0.0334463	0.037836	0.0361375	0.0365643	0.0377071	0.0361442	0.0333951	0.0378149	0.0315557	0.0206861	0.0226787	0.0212488	0.0218583	0.0217229	0.0225004	0.0236006	0.0229403	0.0259558	0.0193807	0.0242029	0.0193013	0.0358759	0.0221731	1.618	4.18868e-14
TCTTTGCATAATACTGTTGCTACTTTG	3H	SLHNTVATL	0.0419042	0.0433274	0.0370081	0.0366971	0.0389256	0.041547	0.0435179	0.0337726	0.0265858	0.036457	0.0385797	0.0299451	0.0327968	0.0395318	0.028454	0.0327319	0.0293532	0.0310958	0.0346415	0.0361509	0.03967	0.0409754	0.0306543	0.0320164	0.0373556	0.034006	1.0985	0.0490604
TCTTTGTGGAATACTGTTGCTACTTTG	3W	SLWNTVATL	0.00951596	0.00855668	0.0100387	0.0103266	0.0103875	0.0096521	0.0105269	0.0105126	0.010326	0.0109994	0.00855578	0.0106753	0.0125033	0.00814433	0.0121647	0.00864189	0.00810195	0.00903492	0.00917355	0.00958815	0.0107416	0.00753834	0.00916953	0.00875494	0.0100061	0.0094631	1.05738	0.147777
TCTTTGATTAATACTGTTGCTACTTTG	3I	SLINTVATL	0.00159835	0.00214231	0.00223879	0.00339367	0.0021765	0.00213843	0.00344501	0.00296006	0.00109409	0.00153949	0.00207587	0.0031333	0.0012556	0.00192484	0.00276581	0.00122049	0.00198502	0.00322365	0.00181818	0.00146351	0.00230289	0.00234383	0.00213683	0.00234312	0.00232799	0.00206532	1.12718	0.176787
TCTTTGCAGAATACTGTTGCTACTTTG	3Q	SLQNTVATL	0.0314408	0.0271743	0.0325317	0.0348729	0.0315969	0.0331376	0.0281249	0.0322183	0.042092	0.0302635	0.0293402	0.0291569	0.0278783	0.0318491	0.0312011	0.030448	0.0332966	0.0338167	0.0304847	0.0300604	0.0284689	0.0292934	0.0300353	0.032297	0.0318292	0.0307608	1.03473	0.200116
TCTTTGAAGAATACTGTTGCTACTTTG	3K	SLKNTVATL	0.0195772	0.0173668	0.0159245	0.0170707	0.019506	0.0174279	0.0156418	0.0141305	0.0254723	0.0170904	0.0158837	0.0191936	0.0148765	0.0157488	0.0157239	0.0191061	0.0172332	0.0164359	0.0160107	0.0165163	0.0172113	0.0147061	0.0157643	0.0182289	0.0178571	0.0164635	1.08465	0.0723722
TCTTTGGTTAATACTGTTGCTACTTTG	3V	SLVNTVATL	0.022796	0.020684	0.0253338	0.0244732	0.0236399	0.0228199	0.0229594	0.0262854	0.015578	0.0197186	0.0233344	0.0207817	0.0233057	0.0233678	0.022604	0.0208808	0.0276896	0.020535	0.0216708	0.0197422	0.0263577	0.0204857	0.0215717	0.0179744	0.022367	0.0221821	1.00834	0.436492
TCTTTGGTGAATACTGTTGCTACTTTG	3V	SLVNTVATL	0.0324953	0.0373677	0.0380196	0.0351716	0.0370387	0.0363005	0.0382224	0.0340021	0.0314598	0.0391959	0.038059	0.0299634	0.0365034	0.0343931	0.0369221	0.0348269	0.0308878	0.0383944	0.0359191	0.0341948	0.0360382	0.0425986	0.0365637	0.0371635	0.035608	0.0362005	0.983633	0.310203
TCTTTGATGAATACTGTTGCTACTTTG	3M	SLMNTVATL	0.0238281	0.0229848	0.0244537	0.0260604	0.0243299	0.0281871	0.0244437	0.0234796	0.0290845	0.0225513	0.0190688	0.0251289	0.0249795	0.0252801	0.0260948	0.0282102	0.020113	0.0256075	0.0210409	0.0239926	0.0262882	0.0224407	0.0209509	0.0206658	0.0244667	0.0238054	1.02778	0.27287
TCTTTGCGGAATACTGTTGCTACTTTG	3R	SLRNTVATL	0.0191343	0.0218637	0.0204451	0.0192131	0.0217141	0.0230284	0.0188796	0.0218344	0.0228489	0.0213024	0.0217205	0.0200953	0.0196574	0.0242426	0.024928	0.0218677	0.0237486	0.0229122	0.0246996	0.0206096	0.020393	0.0167235	0.0183934	0.0210444	0.0210066	0.0216017	0.972454	0.247487
TCTTTGAGGAATACTGTTGCTACTTTG	3R	SLRNTVATL	0.0169765	0.0156305	0.0177146	0.0184522	0.0164194	0.0161374	0.0181298	0.0178692	0.0221831	0.0161624	0.0148346	0.0182701	0.0220501	0.0184921	0.0185763	0.0176053	0.0180933	0.0212049	0.0195421	0.0155827	0.0175265	0.0188644	0.0171525	0.0179405	0.0173983	0.0185526	0.937785	0.0677522
TCTTTGCGTAATACTGTTGCTACTTTG	3R	SLRNTVATL	0.0323109	0.0261539	0.0287517	0.0254933	0.0297632	0.02893	0.0289704	0.0286014	0.0300844	0.0282241	0.0314433	0.0291738	0.0315789	0.0274371	0.0299253	0.0337258	0.0289168	0.0320854	0.0316395	0.0284669	0.0330817	0.032352	0.0304386	0.0362639	0.0289917	0.031326	0.925484	0.00826441
TCTTTGGATAATACTGTTGCTACTTTG	3D	SLDNTVATL	0.042992	0.0434191	0.0395128	0.0416558	0.0379623	0.0366588	0.0429396	0.0390664	0.0421023	0.04126	0.0426002	0.0358237	0.0332205	0.0372136	0.0409328	0.038796	0.0418725	0.0434179	0.0385057	0.0440106	0.0510474	0.0319007	0.0403942	0.0396821	0.0404994	0.0400828	1.01039	0.400649
TCTTTGGCTAATACTGTTGCTACTTTG	3A	SLANTVATL	0.0293937	0.0349413	0.0356254	0.0307228	0.0282462	0.0317779	0.0320777	0.0379544	0.0578015	0.0335437	0.0336556	0.0317105	0.0344982	0.0415584	0.0354888	0.0338633	0.0358472	0.0369897	0.0329462	0.0351508	0.0353545	0.0299384	0.0349481	0.0336043	0.0347876	0.0350157	0.993486	0.462035
TCTTTGGCGAATACTGTTGCTACTTTG	3A	SLANTVATL	0.0387451	0.0371857	0.0361414	0.0352599	0.0332944	0.0347992	0.0336822	0.0381276	0.0408423	0.0342714	0.0294001	0.0307876	0.0372836	0.0359513	0.0410869	0.0376499	0.0397033	0.0379342	0.0395868	0.0440611	0.034446	0.0480408	0.0352857	0.0379424	0.0352114	0.039081	0.900985	0.00729265
TCTTTGACTAATACTGTTGCTACTTTG	3T	SLTNTVATL	0.027296	0.0285018	0.0246287	0.0263964	0.0251235	0.0239474	0.0222122	0.0266207	0.0362324	0.0285066	0.0232034	0.021412	0.0281163	0.0242614	0.0246727	0.026102	0.0256756	0.0287515	0.0272348	0.024343	0.0270011	0.0250397	0.0280899	0.0293363	0.0261734	0.026552	0.985742	0.381839
TCTTTGACGAATACTGTTGCTACTTTG	3T	SLTNTVATL	0.0319869	0.0306211	0.0354753	0.0336352	0.0281779	0.0338164	0.0345797	0.0299389	0.0409852	0.035962	0.0318032	0.0340942	0.0288126	0.0333212	0.0300993	0.0341597	0.0336387	0.0329917	0.0369399	0.0374278	0.036354	0.0342327	0.0351784	0.0435417	0.033423	0.0347248	0.962511	0.189663
TCTTTGAGTAATACTGTTGCTACTTTG	3S	SLSNTVATL	0.0393385	0.0361354	0.0357947	0.039394	0.0394347	0.0399733	0.0374536	0.0410342	0.0355975	0.043034	0.0340664	0.0423018	0.0364808	0.0355173	0.0421529	0.0438252	0.0407902	0.0392662	0.0446102	0.0423191	0.031147	0.0378329	0.043708	0.0387632	0.0386298	0.0397011	0.973017	0.228685
TCTTTGTCTAATACTGTTGCTACTTTG	3S	SLSNTVATL	0.0287782	0.0277511	0.0301103	0.0282346	0.0299362	0.0316193	0.0315292	0.0300032	0.0188803	0.036082	0.0307658	0.0337238	0.0312119	0.0334891	0.0361978	0.032665	0.0285231	0.0340956	0.026138	0.0348234	0.0214816	0.0263604	0.0306635	0.032601	0.0297845	0.0306875	0.970573	0.302938
TCTTTGTCGAATACTGTTGCTACTTTG	3S	SLSNTVATL	0.0427189	0.0424899	0.0436713	0.0444734	0.0407586	0.0437693	0.0434773	0.0410471	0.0440488	0.0434878	0.0439992	0.0406643	0.0508181	0.0424733	0.0429637	0.047236	0.0545534	0.0443627	0.0486308	0.0408678	0.0417418	0.0429813	0.0468756	0.0446785	0.0428838	0.0456819	0.938748	0.017422
TCTTTGTGTAATACTGTTGCTACTTTG	3C	SLCNTVATL	0.0325933	0.0286346	0.0318068	0.0309813	0.0294015	0.031234	0.0323798	0.0287339	0.0282903	0.03173	0.0265374	0.0369142	0.0333998	0.0347494	0.0312975	0.0293	0.0313285	0.0278715	0.0324704	0.0319503	0.0399194	0.0298863	0.0331676	0.0266769	0.0307697	0.0318348	0.966544	0.204937
TCTTTGCCGAATACTGTTGCTACTTTG	3P	SLPNTVATL	0.06079	0.0702501	0.0609856	0.0581774	0.0690241	0.0613102	0.0631533	0.0704092	0.0514372	0.0584467	0.0641804	0.0609535	0.0703118	0.0708322	0.074754	0.072215	0.0613703	0.0638986	0.0668416	0.0688313	0.0529814	0.0730046	0.0726242	0.0730902	0.0624265	0.0683963	0.912718	0.0108482
TCTTTGCCTAATACTGTTGCTACTTTG	3P	SLPNTVATL	0.0421628	0.0385472	0.0429482	0.0475226	0.0449923	0.0433595	0.0407433	0.0438755	0.0507033	0.0442267	0.0492275	0.0444145	0.0490228	0.056147	0.0516812	0.0525003	0.0494575	0.0467189	0.0533192	0.0467493	0.03662	0.0602812	0.0475462	0.0521907	0.0443936	0.0501862	0.884578	0.00360096
TCTTTGGGTAATACTGTTGCTACTTTG	3G	SLGNTVATL	0.0551915	0.0602948	0.0653027	0.0647236	0.0690809	0.0590288	0.0625705	0.0641052	0.0423089	0.0645112	0.061736	0.0700733	0.0698771	0.0794042	0.0714804	0.0712689	0.0737763	0.0698122	0.0753339	0.0724646	0.0597139	0.0616274	0.0789859	0.0734128	0.0615773	0.0714298	0.862067	0.000743156
TCTTTGGGGAATACTGTTGCTACTTTG	3G	SLGNTVATL	0.0568061	0.058296	0.059829	0.0574567	0.0612086	0.0573749	0.0560931	0.061072	0.060451	0.0610024	0.0614029	0.0587998	0.064209	0.0634395	0.0723833	0.0696976	0.0669059	0.074622	0.0670494	0.0782688	0.0659753	0.0710872	0.0700587	0.0657283	0.0591494	0.0691187	0.855765	1.82706e-07
TCTTTGAATAATACTGTTGCTACTTTG	3N	SLNNTVATL	0.0139693	0.0121276	0.0120343	0.0148498	0.0121833	0.0118467	0.0110244	0.0145638	0.0148117	0.010857	0.0135349	0.0116456	0.0144578	0.014501	0.0149158	0.0137854	0.0163015	0.0124712	0.0144516	0.0143346	0.0217213	0.0128258	0.0169463	0.0120555	0.0127874	0.0148973	0.858367	0.011061
TCTTTGGAGAATACTGTTGCTACTTTG	3E	SLENTVATL	0.039464	0.0428566	0.0334505	0.0373689	0.0364408	0.0363832	0.0377949	0.0344285	0.0322465	0.0374356	0.0409708	0.0383702	0.0469172	0.0413815	0.0381295	0.0437062	0.0472879	0.0401373	0.0384208	0.0477972	0.0452207	0.0474048	0.0395071	0.0463035	0.0372675	0.0435178	0.856374	9.47144e-05
TCTTTGTAGAATACTGTTGCTACTTTG	3*	SL_NTVATL	0.0335859	0.0300624	0.0323757	0.0336816	0.0280193	0.0304385	0.0301379	0.0275487	0.0363193	0.0364385	0.0330028	0.0442276	0.0489967	0.0374202	0.0337678	0.0317227	0.0399938	0.036116	0.0317422	0.0293826	0.0583422	0.0328761	0.0408593	0.0342036	0.0329865	0.0379519	0.869167	0.0417528
