# Supplementary material for: Rapid screening of TCR-pMHC interactions by the YAMTAD system
Source: Cell Discov. 2022 Apr 5;8:30. doi: 10.1038/s41421-022-00386-2 (PMC8979966; doi:10.1038/s41421-022-00386-2)
Supplement: Supplementary file 3 — supplementary Table 2 [file 41421_2022_386_MOESM3_ESM.xlsx]

## Sheet: Normalized Data
Sequence	Amino Acid	SL9								TAX								3*								NC								Averaged SL9	Averaged NC	SL9/NC	P value SL9-NC	P value SL9-TAX	P value SL9-3*
		Biological Repeat 1				Biological Repeat 2				Biological Repeat 1				Biological Repeat 2				Biological Repeat 1				Biological Repeat 2				Biological Repeat 1				Biological Repeat 2
		Technical Repeat 1	Technical Repeat 2	Technical Repeat 3	Technical Repeat4	Technical Repeat 1	Technical Repeat 2	Technical Repeat 3	Technical Repeat4	Technical Repeat 1	Technical Repeat 2	Technical Repeat 3	Technical Repeat4	Technical Repeat 1	Technical Repeat 2	Technical Repeat 3	Technical Repeat4	Technical Repeat 1	Technical Repeat 2	Technical Repeat 3	Technical Repeat4	Technical Repeat 1	Technical Repeat 2	Technical Repeat 3	Technical Repeat4	Technical Repeat 1	Technical Repeat 2	Technical Repeat 3	Technical Repeat4	Technical Repeat 1	Technical Repeat 2	Technical Repeat 3	Technical Repeat4
GGTGCTGACGATTATGCTTTGAAT	GADDYALN	0.876901	1.03113	1.24281	0.918629	1.45281	2.01896	1.84669	0.938845	0.36826	0.629323	0.467166	0.827992	0.330296	0.274195	0.477976	0.99828	0.683076	0.600547	0.593605	0.548715	0.604127	0.461198	0.722971	0.703804	0.525668	0.614935	0.530386	0.688353	0.467211	0.367696	0.600474	0.851042	1.29085	0.580721	2.22284	0.000717025	0.00103115	0.000819378
GGTGCTCATGATTATTCCTTGAAT	GAHDYSLN	1.20634	1.14279	1.6137	1.16428	1.84577	2.56305	2.03888	1.01535	0.57727	0.511125	1.25758	0.787751	0.560467	0.444658	0.537237	1.07722	0.856012	0.753219	0.489011	1.07749	0.626681	0.421832	0.663596	0.445575	0.716641	0.632172	0.873296	0.932623	0.593574	0.433245	0.600417	0.761396	1.57377	0.69292	2.27121	0.000617806	0.00160561	0.000654445
GGTAGTCATGATTATGCTTTGAAT	GSHDYALN	1.15387	1.09805	1.35748	0.930467	1.57603	2.18197	2.06611	0.649496	0.925357	0.885361	1.74341	1.02257	0.472817	1.15284	0.60797	1.08484	0.69701	1.24941	0.600257	1.05817	0.575157	0.711554	0.840717	0.586399	0.811183	1.06739	1.17183	1.04037	0.523987	0.932199	0.724343	0.835622	1.37668	0.888365	1.54968	0.031072	0.117171	0.0139132
GGTGCTCATGATTATGCTTTGGTA	GAHDYALV	1.11937	1.23129	1.50606	1.07622	2.35334	2.12144	1.89046	0.656325	0.426972	0.915758	0.777229	0.396882	0.47406	0.741931	0.53795	1.08929	0.691759	0.855576	0.76076	0.963519	0.7784	0.419428	0.506072	0.413674	0.559366	0.885667	0.768994	0.6802	0.62623	0.580679	0.522011	0.751484	1.49431	0.671829	2.22425	0.00158081	0.00249811	0.00212195
GGTGCTCATGATTATTATTTGAAT	GAHDYYLN	1.1565	1.03316	1.1623	0.919569	1.759	2.39436	1.53607	0.500038	0.387283	0.501894	0.759221	0.514856	0.275424	0.438993	0.467864	0.812586	0.592659	0.497728	0.61213	0.907295	0.853809	0.254076	0.450632	0.83119	0.489971	0.499811	0.685675	0.711075	0.564616	0.346534	0.459248	0.821888	1.30762	0.572352	2.28465	0.00382949	0.0025517	0.00785989
GGTGCTCATGATTATGCTTTGAAT	GAHDYALN-868 TCR	1.54162	1.04551	1.32676	1.13238	1.93967	2.34266	2.01231	0.878843	0.645426	0.440701	0.678825	0.323801	0.44739	0.467049	0.642072	0.93273	0.581844	0.834893	0.717261	0.674301	0.566925	0.481782	0.50448	0.465561	0.613635	0.637797	0.698043	0.499051	0.507157	0.474416	0.573276	0.699146	1.52747	0.587815	2.59855	0.000192901	0.00025945	0.000259031
TCCGCTCATGATTATGCTTTGAAT	SAHDYALN	1.59124	1.26563	2.13328	1.41237	2.42951	2.89046	2.13006	0.885872	0.614414	1.35364	1.38057	0.540812	0.677943	1.00397	0.656851	1.25248	0.936948	1.21406	0.782873	1.20171	0.697715	0.548869	0.742903	0.92844	0.775681	1.28385	1.08172	0.871261	0.687829	0.77642	0.699877	1.09046	1.8423	0.908388	2.0281	0.00207502	0.00431291	0.00178992
GGTGCTTATGATTATGCTTTGAAT	GAYDYALN	0.581963	0.660084	1.02992	0.658832	0.598075	0.76733	0.615445	0.806998	0.36711	0.564495	0.526951	0.340602	0.467693	0.643706	0.430921	0.879707	0.47707	0.596123	0.457798	0.893383	0.686452	0.618286	0.607906	0.49333	0.42209	0.580309	0.492375	0.616993	0.577073	0.630996	0.519413	0.686518	0.714831	0.565721	1.26358	0.0281639	0.0372196	0.150481
GGTGCTCATGATTATATATTGAAT	GAHDYILN	0.898957	1.0601	1.24579	0.930574	1.21312	1.57129	1.19103	0.871676	0.507336	0.803308	0.985946	0.933436	0.412917	0.513269	0.584537	0.98852	0.92082	1.17484	0.802638	1.11535	0.556845	0.687852	0.740976	0.690053	0.714078	0.989075	0.894292	1.02439	0.484881	0.600561	0.662757	0.839287	1.12282	0.776165	1.44662	0.00591093	0.00392015	0.0236752
ACTAATTCTGGTTATGCTTTGAAT	TNSGYALN	1.17563	1.16534	1.584	1.10464	1.56217	2.21929	1.52801	0.960286	0.637215	1.27935	0.822019	0.819108	0.650781	0.587322	0.896468	1.07725	0.873801	1.03358	0.873538	1.00174	0.907904	0.526144	0.594423	0.973198	0.755508	1.15647	0.847779	0.910424	0.779343	0.556733	0.745445	1.02523	1.41242	0.847115	1.66733	0.0028296	0.00406448	0.00291913
GGTGCTCATGATTATGCTTATAAT	GAHDYAYN	1.09948	1.61365	1.5228	1.40978	1.53275	2.42305	1.4701	1.66725	0.655472	0.919469	1.0162	0.625891	0.539548	0.869068	1.0089	1.12863	1.15093	1.42745	1.14288	2.27536	1.36058	1.28251	0.975798	0.673812	0.903201	1.17346	1.07954	1.45062	0.950063	1.07579	0.992348	0.901222	1.59236	1.06578	1.49408	0.00316324	0.000246321	0.170103
GGTGCTCATGATTATGCTCAAAAT	GAHDYAQN	1.10567	1.34447	1.69737	1.16847	1.53317	1.94713	1.3831	1.5466	0.542919	1.05369	0.782556	0.71029	0.799888	1.06253	0.933043	1.10941	1.39214	1.64828	1.58097	2.39696	1.5349	1.09447	1.15175	1.16995	0.967529	1.35099	1.18176	1.55362	1.16739	1.0785	1.04239	1.13968	1.46575	1.18523	1.23667	0.0323436	0.000230545	0.866788
GGTTTGCATGATTATGCTTTGAAT	GLHDYALN	0.928477	0.824769	1.23168	0.848989	0.886849	1.18329	1.05645	0.757594	0.625363	0.82552	2.30611	0.527208	0.448565	0.539551	0.89335	1.20697	0.792709	1.11368	0.711705	1.25416	0.763531	0.800578	0.833599	0.8955	0.709036	0.9696	1.50891	0.890683	0.606048	0.670065	0.863474	1.05124	0.964763	0.908631	1.06178	0.642902	0.850481	0.459336
GGTGCTTGTGATTATGCTTTGAAT	GACDYALN	0.818085	0.684303	0.937713	0.604022	0.709657	0.906254	0.667111	0.494686	0.717332	0.531434	0.542645	1.16624	0.467966	0.473394	0.609908	0.85256	0.564165	0.741708	0.719027	0.870637	0.486343	0.648636	0.512185	0.443158	0.640749	0.636571	0.630836	1.01844	0.477155	0.561015	0.561046	0.647859	0.727729	0.646709	1.12528	0.317179	0.574112	0.183083
CTGGCTCATGATTATGCTTTGAAT	LAHDYALN	1.07169	0.923763	1.20296	0.920851	1.3417	2.1677	1.5369	1.14212	0.997099	0.815318	0.71754	0.596969	0.809521	1.76002	1.35045	1.02756	0.815419	1.22705	0.805422	1.2456	1.28063	1.27767	0.98501	1.29586	0.906259	1.02119	0.761481	0.921287	1.04508	1.51884	1.16773	1.16171	1.28846	1.06295	1.21216	0.196395	0.180334	0.311443
GGTGCTCATGATTATTGATTGAAT	GAHDY*LN	1	1	1	1	1	1	1	1	1	1	1	1	1	1	1	1	1	1	1	1	1	1	1	1	1	1	1	1	1	1	1	1	1	1	1
															1.4532

## Sheet: Raw Data
Sequence	Amino Acid	SL9								TAX								3*								NC								Averaged SL9	Averaged NC	SL9/NC	P value SL9-NC
		Biological Repeat 1				Biological Repeat 2				Biological Repeat 1				Biological Repeat 2				Biological Repeat 1				Biological Repeat 2				Biological Repeat 1				Biological Repeat 2
		Technical Repeat 1	Technical Repeat 2	Technical Repeat 3	Technical Repeat4	Technical Repeat 1	Technical Repeat 2	Technical Repeat 3	Technical Repeat4	Technical Repeat 1	Technical Repeat 2	Technical Repeat 3	Technical Repeat4	Technical Repeat 1	Technical Repeat 2	Technical Repeat 3	Technical Repeat4	Technical Repeat 1	Technical Repeat 2	Technical Repeat 3	Technical Repeat4	Technical Repeat 1	Technical Repeat 2	Technical Repeat 3	Technical Repeat4	Technical Repeat 1	Technical Repeat 2	Technical Repeat 3	Technical Repeat4	Technical Repeat 1	Technical Repeat 2	Technical Repeat 3	Technical Repeat4
GGTGCTGACGATTATGCTTTGAAT	GADDYALN	0.0506125	0.0602151	0.0570237	0.0567052	0.0612132	0.0657681	0.0770458	0.0635558	0.036845	0.0482965	0.0296351	0.0743633	0.0373837	0.022902	0.0410791	0.0604357	0.052438	0.037609	0.0469258	0.0296853	0.0454915	0.0410505	0.0610978	0.0586039	0.0446415	0.0429528	0.0382804	0.0520243	0.0414376	0.0319763	0.0510885	0.0595198	0.0615174	0.0452402	1.3598	0.00148167
GGTGCTCATGATTATTCCTTGAAT	GAHDYSLN	0.0696269	0.0667358	0.0740412	0.0718688	0.0777701	0.0834917	0.0850641	0.0687349	0.0577569	0.0392256	0.0797757	0.0707493	0.0634351	0.03714	0.0461723	0.0652145	0.0657138	0.0471701	0.0386573	0.0582921	0.0471899	0.0375466	0.0560801	0.0371019	0.0617354	0.0431979	0.0592165	0.0645207	0.0553125	0.0373433	0.0511262	0.0511582	0.0746667	0.0529513	1.4101	0.000105628
GGTAGTCATGATTATGCTTTGAAT	GSHDYALN	0.0665984	0.0641232	0.062285	0.057436	0.066405	0.0710781	0.0862001	0.0439681	0.0925836	0.0679458	0.110594	0.0918387	0.0535147	0.0962909	0.0522513	0.0656763	0.0535076	0.0782439	0.0474516	0.0572469	0.0433101	0.0633344	0.0710484	0.0488279	0.0730456	0.0730949	0.079023	0.0745428	0.0484124	0.0798127	0.0616499	0.0572521	0.0647617	0.0683542	0.947444	0.546462
GGTGCTCATGATTATGCTTTGGTA	GAHDYALV	0.064607	0.0719043	0.0691025	0.0664331	0.0991562	0.0691064	0.0788719	0.0444304	0.0427193	0.0702786	0.0493041	0.0356446	0.0536554	0.0619696	0.0462335	0.0659457	0.0531046	0.0535802	0.0601397	0.0521261	0.0586145	0.0373326	0.0427678	0.0344456	0.0479119	0.0619294	0.0547219	0.0438853	0.0561349	0.0496511	0.0445006	0.0501956	0.0704515	0.0511164	1.37826	0.00499633
GGTGCTCATGATTATTATTTGAAT	GAHDYYLN	0.0667502	0.0603339	0.0533297	0.0567633	0.0741143	0.0779966	0.0640864	0.0338505	0.0387484	0.0385172	0.0481618	0.04624	0.0311732	0.0366668	0.04021	0.0491939	0.0454969	0.0311701	0.0483901	0.0490844	0.0642929	0.0226149	0.0380826	0.0692111	0.0421226	0.0348436	0.048276	0.0476622	0.047733	0.0296408	0.0391463	0.0592025	0.0609031	0.0435784	1.39755	0.0102093
GGTGCTCATGATTATGCTTTGAAT	GAHDYALN-868 tcr	0.0889784	0.0610553	0.0608757	0.0698995	0.0817267	0.0763126	0.0839555	0.059494	0.064576	0.033821	0.0430618	0.0290812	0.0506367	0.0390102	0.0551822	0.0564673	0.0446667	0.0522849	0.056701	0.0364795	0.0426901	0.0428827	0.0426333	0.0387661	0.0546214	0.043053	0.0498814	0.0327803	0.0466634	0.0409464	0.0489077	0.0476167	0.0727872	0.0455588	1.59765	4.95197e-05
TCCGCTCATGATTATGCTTTGAAT	SAHDYALN	0.0918422	0.0739094	0.0978809	0.0871828	0.102366	0.0941572	0.0888685	0.0599698	0.0614732	0.103883	0.0875779	0.0485712	0.0767314	0.0838564	0.0564523	0.0758248	0.071927	0.0760299	0.0618878	0.0650122	0.0525388	0.048854	0.0627822	0.0773088	0.0667001	0.0899566	0.0747328	0.0567917	0.0646351	0.0663552	0.0596173	0.0765668	0.0870221	0.0694195	1.25357	0.0127613
GGTGCTTATGATTATGCTTTGAAT	GAYDYALN	0.0335894	0.0385472	0.0472557	0.0406684	0.0251995	0.0249959	0.025677	0.0546304	0.03673	0.0433214	0.0334276	0.0305901	0.0529348	0.0537654	0.0370351	0.0532573	0.0366235	0.037332	0.0361899	0.0483318	0.0516907	0.0550327	0.0513737	0.0410783	0.0366767	0.0403267	0.0348087	0.0394609	0.0523127	0.054399	0.0442044	0.0471678	0.0363204	0.0436696	0.831709	0.136195
GGTGCTCATGATTATATATTGAAT	GAHDYILN	0.0518855	0.0619072	0.0571602	0.0574426	0.051114	0.051185	0.0496911	0.0590087	0.0507598	0.0616488	0.0625443	0.0838335	0.0467351	0.0428707	0.0502374	0.0598449	0.070689	0.0735741	0.0634503	0.0603399	0.0419311	0.0612247	0.0626194	0.0574589	0.0607244	0.0676114	0.0629973	0.0720867	0.0443331	0.0520477	0.0564284	0.0586519	0.0549243	0.0593601	0.925273	0.222289
ACTAATTCTGGTTATGCTTTGAAT	TNSGYALN	0.0678542	0.0680531	0.0726786	0.0681874	0.065821	0.0722938	0.0637502	0.0650073	0.0637544	0.0981823	0.0521454	0.0735655	0.0736571	0.0490559	0.077046	0.0652168	0.0670794	0.0647275	0.0690551	0.0541938	0.0683663	0.0468313	0.0502343	0.0810357	0.0654169	0.0814549	0.0606002	0.0638796	0.0710117	0.0479436	0.0636401	0.0731263	0.0679557	0.0658842	1.03144	0.580915
GGTGCTCATGATTATGCTTATAAT	GAHDYAYN	0.0634589	0.0942332	0.0698703	0.0870232	0.0645815	0.0789312	0.0613342	0.112865	0.0655811	0.0705634	0.0644634	0.0562123	0.0610675	0.0725886	0.0867087	0.0683272	0.088354	0.0893934	0.0903474	0.123096	0.102453	0.114154	0.082464	0.0561066	0.0769675	0.0799784	0.0774054	0.0896543	0.0817604	0.0933715	0.0845863	0.0622169	0.0790372	0.0807426	0.978879	0.816479
GGTGCTCATGATTATGCTCAAAAT	GAHDYAQN	0.0638165	0.0785137	0.0778801	0.0721274	0.0645991	0.063428	0.0577042	0.104698	0.05432	0.0808643	0.0496421	0.0637924	0.0905334	0.0887475	0.0801893	0.0671636	0.106871	0.103223	0.124979	0.129675	0.11558	0.0974172	0.0973333	0.0974183	0.0805954	0.0920437	0.0873107	0.0967335	0.103057	0.0930823	0.0887613	0.082291	0.0728459	0.0904843	0.805067	0.00938333
GGTTTGCATGATTATGCTTTGAAT	GLHDYALN	0.0535893	0.0481644	0.0565131	0.0524065	0.0373668	0.0385459	0.0440762	0.0512859	0.0625686	0.0633534	0.14629	0.0473494	0.0507697	0.0450659	0.076778	0.0730698	0.0608542	0.0697439	0.0562618	0.0678496	0.0574948	0.0712583	0.0704469	0.074566	0.0617114	0.0665486	0.101276	0.0575995	0.0541323	0.0581621	0.0736124	0.0738179	0.0477435	0.0683575	0.698438	0.00365809
GGTGCTTGTGATTATGCTTTGAAT	GACDYALN	0.0472178	0.0399615	0.0430249	0.0372851	0.0299009	0.0295214	0.0278326	0.0334881	0.0717703	0.0407842	0.0344231	0.104742	0.0529657	0.0395401	0.0524178	0.0516138	0.0433095	0.0464492	0.0568406	0.0471012	0.0366222	0.0577342	0.0432844	0.0369006	0.0575399	0.0436167	0.0456319	0.0759216	0.044794	0.0486371	0.0478511	0.0442572	0.036029	0.0510312	0.70602	0.00578331
CTGGCTCATGATTATGCTTTGAAT	LAHDYALN	0.0618553	0.0539454	0.0551954	0.0568424	0.0565316	0.0706131	0.0641212	0.0773167	0.0997615	0.0625705	0.0455177	0.0536148	0.0916237	0.147005	0.116063	0.0622083	0.0625976	0.0768438	0.0636703	0.0673868	0.0964332	0.113723	0.0832425	0.107903	0.0811795	0.0697072	0.054594	0.0605008	0.0940284	0.130364	0.0996529	0.0850555	0.0620526	0.0843853	0.735349	0.027368
GGTGCTCATGATTATTGATTGAAT	GAHDY*LN	0.0577175	0.0583974	0.0458829	0.0617281	0.0421343	0.0325752	0.041721	0.0676958	0.100052	0.0767436	0.0634358	0.0898117	0.113183	0.0835247	0.0859439	0.0605399	0.0767674	0.0626247	0.0790521	0.0540997	0.0753012	0.0890085	0.0845093	0.0832674	0.0884096	0.0696842	0.071244	0.0719557	0.0942419	0.0862666	0.0852266	0.0719036	0.0509815	0.0798665	0.638334	0.000116794
