# Supplementary material for: Rapid screening of TCR-pMHC interactions by the YAMTAD system
Source: Cell Discov. 2022 Apr 5;8:30. doi: 10.1038/s41421-022-00386-2 (PMC8979966; doi:10.1038/s41421-022-00386-2)
Supplement: Supplementary file 4 — supplementary Table 3 [file 41421_2022_386_MOESM4_ESM.xlsx]

## Sheet: Normalized Data for 1-1 ratio
TCR	Peptide	Biological Repeat 1				Biological Repeat 2				Biological Repeat 3				Averaged Value	868/2C	868/A6	A6/2C	P value 868-2C	P value 868-A6	P value A6-2C
		Technical Repeat 1	Technical Repeat 2	Technical Repeat 3	Technical Repeat4	Technical Repeat 1	Technical Repeat 2	Technical Repeat 3	Technical Repeat4	Technical Repeat 1	Technical Repeat 2	Technical Repeat 3	Technical Repeat4
868-barcode	SL9-barcode	2.81408	2.80338	3.29051	2.94806	3.27133	2.75821	2.77802	2.86171	5.13212	4.74328	5.89154	5.53324	3.73546	N	3.67961	0.849945	4.06761e-07	1.43078e-07	0.102857
	3L-barcode	1.83714	1.74083	1.94174	1.68268	2.14598	1.94626	1.79734	2.00096	3.96082	3.70269	3.93175	4.1618	2.57083	2.68703	3.09581	0.867958	2.4244e-05	1.02324e-05	0.250567
	TAX 8*-barcode	1	1	1	1	1	1	1	1	1	1	1	1	1	1	1	1
	3*-barcode	0.778552	0.908647	0.769144	0.811826	1.26602	1.09711	0.696706	0.860549	1.99131	2.02648	2.11835	2.39857	1.31027	1.05399	1.12968	0.932998	0.785252	0.526873	0.704172
	TAX-barcode	0.26722	0.307778	0.264062	0.244186	0.343612	0.35913	0.247867	0.267064	0.54497	0.512932	0.425136	0.620412	0.367031	1.05422	1.02287	1.03065	0.695047	0.893787	0.851066
A6-barcode	SL9-barcode	0.832298	0.880941	0.71026	0.781159	0.987456	1.05389	0.921088	0.746868	1.49614	1.05607	1.2556	1.46034	1.01518
	3L-barcode	0.725478	0.561374	0.49485	0.584694	0.681818	0.823783	0.610768	0.710931	1.21003	1.16044	1.14912	1.2518	0.830423
	TAX 8*-barcode	1	1	1	1	1	1	1	1	1	1	1	1	1
	3*-barcode	0.779519	0.882491	0.651695	0.64409	0.945057	1.19416	0.834412	0.775925	1.77531	1.57336	1.85413	2.00813	1.15986
	TAX-barcode	0.303147	0.306317	0.216744	0.275757	0.27967	0.256027	0.296862	0.218064	0.572907	0.379326	0.418563	0.78251	0.358824
2C-barcode	SL9-barcode	0.837077	1.19618	0.964603	1.02775	1.17799	1.07258	1.27813	1.0473	1.29172	1.14846	1.75021	1.54082	1.1944
	3L-barcode	0.694422	0.634975	0.836136	0.816349	0.850469	0.923822	0.945759	0.869794	1.08628	1.16598	1.13374	1.52334	0.956756
	TAX 8*-barcode	1	1	1	1	1	1	1	1	1	1	1	1	1
	3*-barcode	0.717991	0.818377	0.844354	0.841727	0.961625	0.983434	1.07049	0.901278	1.65703	1.78138	1.90372	2.4364	1.24315
	TAX-barcode	0.237102	0.243227	0.270369	0.245062	0.288555	0.355392	0.372057	0.32311	0.505974	0.368357	0.427778	0.54087	0.348154

## Sheet: Raw Data for 1-1 ratio
TCR	Peptide	Biological Repeat 1				Biological Repeat 2				Biological Repeat 3				Averaged Value	868/2C	868/A6	A6/2C	P value 868-2C	P value A6-2C	P value 868-A6
		Technical Repeat 1	Technical Repeat 2	Technical Repeat 3	Technical Repeat4	Technical Repeat 1	Technical Repeat 2	Technical Repeat 3	Technical Repeat4	Technical Repeat 1	Technical Repeat 2	Technical Repeat 3	Technical Repeat4
868-barcode	SL9-barcode	0.420088	0.414366	0.451469	0.440525	0.407038	0.38513	0.425017	0.409869	0.406556	0.396	0.442608	0.403484	0.416846	1.64767	1.78753	0.921757	3.56379e-14	0.0346226	7.27297e-18
	3L-barcode	0.274525	0.257879	0.267909	0.251686	0.267513	0.271545	0.275937	0.285634	0.31372	0.307955	0.293424	0.303466	0.280933	1.39673	1.51197	0.92378	1.8078e-10	0.0461122	4.12173e-11
	TAX 8*-barcode	0.149361	0.14806	0.13817	0.149766	0.124644	0.139702	0.153624	0.143309	0.0795191	0.0835072	0.0751915	0.072918	0.121481	0.547359	0.496022	1.1035	2.77197e-06	0.288723	1.47247e-06
	3*-barcode	0.116301	0.134284	0.106197	0.121535	0.158032	0.153431	0.107535	0.123011	0.156933	0.169599	0.157672	0.174894	0.139952	0.557638	0.546614	1.02017	5.50411e-07	0.793285	2.07627e-08
	TAX-barcode	0.0397239	0.0454102	0.0362548	0.0364883	0.0427724	0.0501924	0.0378875	0.0381772	0.0432721	0.0429394	0.0311049	0.0452389	0.0407885	0.559054	0.509519	1.09722	2.02674e-10	0.20625	1.08936e-07
A6-barcode	SL9-barcode	0.228598	0.239136	0.230661	0.238021	0.252818	0.241832	0.252256	0.217004	0.24686	0.203943	0.2216	0.225634	0.233197
	3L-barcode	0.199319	0.154053	0.160588	0.177813	0.174358	0.188544	0.166444	0.198832	0.199502	0.224407	0.200901	0.184904	0.185805
	TAX 8*-barcode	0.274693	0.279247	0.325818	0.304406	0.257458	0.232864	0.273395	0.29612	0.165216	0.19377	0.1773	0.158641	0.244911
	3*-barcode	0.214105	0.243732	0.212414	0.195917	0.243434	0.277036	0.227159	0.226412	0.293631	0.304917	0.32572	0.307933	0.256034
	TAX-barcode	0.0832851	0.0838321	0.0705186	0.0838434	0.0719323	0.0597229	0.0807458	0.0616328	0.0947919	0.0729632	0.0744788	0.122889	0.080053
2C-barcode	SL9-barcode	0.23542	0.303056	0.242349	0.261446	0.273258	0.247621	0.273833	0.248613	0.232814	0.21096	0.282626	0.223901	0.252992
	3L-barcode	0.197685	0.164441	0.213393	0.207655	0.19955	0.212399	0.202558	0.209063	0.196085	0.209351	0.183047	0.218403	0.201136
	TAX 8*-barcode	0.290963	0.260024	0.25815	0.254405	0.234733	0.233521	0.214303	0.244973	0.180511	0.184799	0.160974	0.145928	0.22194
	3*-barcode	0.205396	0.209909	0.216861	0.214138	0.224972	0.22434	0.229527	0.221212	0.298898	0.327412	0.304843	0.334162	0.250973
	TAX-barcode	0.0705355	0.0625699	0.0692462	0.0623567	0.0674869	0.0821184	0.0797787	0.076139	0.0916918	0.0674776	0.0685112	0.0776057	0.0729598

## Sheet: Normalized Data for1-10e2 ratio
TCR	Peptide	Biological Repeat 1			Biological Repeat 2				Averaged Value	868/2C	868/A6	A6/2C	P value 868-2C	P value A6-2C	P value 868-A6
		Technical Repeat 1	Technical Repeat 2	Technical Repeat 3	Technical Repeat 1	Technical Repeat 2	Technical Repeat 3	Technical Repeat4
868-barcode	SL9-barcode	0.166394	0.165153	0.14631	0.216852	0.21358	0.220764	0.207802	0.190979	4.78167	5.31447	0.899746	3.11797e-08	0.300076	1.45088e-08
	3L-barcode	0.0579658	0.0567278	0.0524312	0.0728962	0.0777355	0.0661361	0.0638433	0.0639623	2.65876	3.03663	0.875564	1.24037e-06	0.413793	1.67417e-07
	TAX 8*-barcode	0.0349272	0.0318607	0.0292821	0.0287222	0.0341243	0.0356519	0.0277442	0.0317589	0.835172	0.652962	1.27905	0.0116377	0.0479329	0.00351117
	3*-barcode	1	1	1	1	1	1	1	1	1	1	1
	TAX-barcode	0.279193	0.27158	0.232857	0.247521	0.281962	0.244298	0.219925	0.253905	0.966155	0.974669	0.991265	0.62299	0.917313	0.720017
A6-barcode	SL9-barcode	0.0397087	0.0383809	0.0356227	0.0371324	0.0326806	0.0345017	0.0335232	0.0359357
	3L-barcode	0.0258381	0.0295134	0.0216909	0.0223517	0.0146192	0.0174118	0.01602	0.0210636
	TAX 8*-barcode	0.0432364	0.0341629	0.0325784	0.0554211	0.0617276	0.0586192	0.0547223	0.0486383
	3*-barcode	1	1	1	1	1	1		1
	TAX-barcode	0.309985	0.307653	0.26956	0.24442	0.26819	0.224215	0.199504	0.260504
2C-barcode	SL9-barcode	0.0543849	0.0509612	0.041698	0.0358557	0.0313921	0.0341342	0.0311531	0.0399399
	3L-barcode	0.0326427	0.0331466	0.028696	0.0212146	0.0216172	0.0179595	0.0131235	0.0240572
	TAX 8*-barcode	0.0403353	0.0417582	0.0444276	0.0325604	0.0380067	0.0368009	0.0322987	0.0380268
	3*-barcode	1	1	1	1	1	1		1
	TAX-barcode	0.311512	0.312578	0.274472	0.215119	0.267081	0.235462	0.223374	0.2628

## Sheet: Raw Data for 1-10e2 ratio
TCR	Peptide	Biological Repeat 1			Biological Repeat 2				Averaged Value	868/2C	868/A6	A6/2C	P value 868-2C	P value A6-2C	P value 868-A6
		Technical Repeat 1	Technical Repeat 2	Technical Repeat 3	Technical Repeat 1	Technical Repeat 2	Technical Repeat 3	Technical Repeat4
868-barcode	SL9-barcode	0.108155	0.108274	0.100152	0.138476	0.132873	0.140897	0.136774	0.123657	4.28774	4.7037	0.911567	1.07308e-08	0.281317	4.49243e-09
	3L-barcode	0.0376773	0.0371907	0.0358902	0.0465495	0.0483609	0.0422096	0.0420211	0.0414142	2.39173	2.6969	0.886847	8.05876e-07	0.412685	7.83242e-08
	TAX 8*-barcode	0.0227024	0.0208878	0.0200441	0.0183412	0.0212295	0.0227538	0.018261	0.0206028	0.747501	0.576523	1.29657	0.000102681	0.0440984	0.00112848
	3*-barcode	0.649992	0.6556	0.684519	0.638573	0.622122	0.638223	0.658192	0.649603	0.882494	0.886784	0.995162
	TAX-barcode	0.181473	0.178048	0.159395	0.15806	0.175415	0.155916	0.144753	0.164723	0.866128	0.866598	0.999457	0.0254038	0.993625	0.0349231
A6-barcode	SL9-barcode	0.0279881	0.0272261	0.0262037	0.0273168	0.0237294	0.0258488	0.0257125	0.0262894
	3L-barcode	0.0182116	0.0209358	0.0159556	0.0164433	0.010615	0.013045	0.0122874	0.0153562
	TAX 8*-barcode	0.0304746	0.0242339	0.0239643	0.040771	0.0448205	0.0439178	0.0419724	0.0357364
	3*-barcode	0.704837	0.709365	0.73559	0.735659	0.726102	0.749206	0.767007	0.732538
	TAX-barcode	0.218489	0.218239	0.198286	0.17981	0.194733	0.167983	0.153021	0.19008
2C-barcode	SL9-barcode	0.0377968	0.035428	0.0300138	0.0263776	0.0227939	0.0255735	0.0238946	0.0288397
	3L-barcode	0.0226863	0.0230434	0.0206551	0.0156067	0.0156963	0.0134554	0.0100658	0.0173156
	TAX 8*-barcode	0.0280325	0.0290301	0.0319786	0.0239533	0.0275967	0.0275715	0.0247733	0.0275623
	3*-barcode	0.694988	0.695196	0.71979	0.775808	0.739985	0.75699	0.769937	0.736099
	TAX-barcode	0.216497	0.217303	0.197562	0.158254	0.193928	0.17641	0.171329	0.190183

## Sheet: Normalized Data for1-10e4 ratio
TCR	Peptide	Biological Repeat 1			Biological Repeat 2				Averaged Value	868/2C	868/A6	A6/2C	P value 868-2C	P value A6-2C	P value 868-A6
		Technical Repeat 1	Technical Repeat 2	Technical Repeat 3	Technical Repeat 1	Technical Repeat 2	Technical Repeat 3	Technical Repeat4
868-barcode	SL9-barcode	0.00152645	0.00164831	0.00216544	0.00190548	0.00224935	0.00346447	0.00326791	0.0023182	3.19405	4.19178	0.761979	0.000450691	0.451634	0.000144459
	3L-barcode	0.000397309	0.000184126	0.000722195	0.000570504	0.000736312	0.00146843	0.00101916	0.00072829	3.2514	3.04154	1.069	0.0131518	0.856133	0.0121816
	TAX 8*-barcode	0.00153979	0.00164192	0.000277394	0.000650374	0.000764185	0.000927817	0.000918657	0.00096002	0.184376	0.197689	0.932657	0.00236938	0.802474	0.000623189
	3*-barcode	1	1	1	1	1	1	1	1	1	1	1
	TAX-barcode	0.330931	0.31149	0.346032	0.221216	0.216394	0.247247	0.257904	0.275888	0.989453	1.05039	0.941983	0.912558	0.522974	0.630994
A6-barcode	SL9-barcode	0.000183391	0.00018449	0.000450725	0.000710169	0.00029524	0.00121984	0.000827398	0.000553036
	3L-barcode	0.00027457	0.000231072	0.000108709	0.00015389	0.00034179	0.000443577	0.000122525	0.000239448
	TAX 8*-barcode	0.00794143	0.00773987	0.00344838	0.00212344	0.00401971	0.00391183	0.00480877	0.0048562
	3*-barcode	1	1	1	1	1	1	1	1
	TAX-barcode	0.314607	0.287648	0.328389	0.216789	0.212744	0.23373	0.244654	0.262652
2C-barcode	SL9-barcode	0.000219564	0.000427691	0.000671774	0.000672321	0.0010924	0.00151939	0.000477383	0.000725788
	3L-barcode	9.8039e-05	4.10032e-05	0.00012207	0.000102906	0.000360926	0.000299777	0.000543229	0.000223993
	TAX 8*-barcode	0.00924734	0.00868251	0.00432918	0.0013483	0.00341842	0.00578768	0.00363452	0.00520685
	3*-barcode	1	1	1	1	1	1	1	1
	TAX-barcode	0.329292	0.309215	0.331852	0.22597	0.230098	0.265487	0.259884	0.278828

## Sheet: Raw Data for 1-10e4 ratio
TCR	Peptide	Biological Repeat 1			Biological Repeat 2				Averaged Value	868/2C	868/A6	A6/2C	P value 868-2C	P value A6-2C	P value 868-A6
		Technical Repeat 1	Technical Repeat 2	Technical Repeat 3	Technical Repeat 1	Technical Repeat 2	Technical Repeat 3	Technical Repeat4
868-barcode	SL9-barcode	0.00152645	0.00164831	0.00216544	0.00190548	0.00224935	0.00346447	0.00326791	0.0023182	3.19405	4.19178	0.761979	0.000450691	0.451634	0.000144459
	3L-barcode	0.000397309	0.000184126	0.000722195	0.000570504	0.000736312	0.00146843	0.00101916	0.00072829	3.2514	3.04154	1.069	0.0131518	0.856133	0.0121816
	TAX 8*-barcode	0.00153979	0.00164192	0.000277394	0.000650374	0.000764185	0.000927817	0.000918657	0.00096002	0.184376	0.197689	0.932657	0.00236938	0.802474	0.000623189
	3*-barcode	1	1	1	1	1	1	1	1	1	1	1
	TAX-barcode	0.330931	0.31149	0.346032	0.221216	0.216394	0.247247	0.257904	0.275888	0.989453	1.05039	0.941983	0.912558	0.522974	0.630994
A6-barcode	SL9-barcode	0.000183391	0.00018449	0.000450725	0.000710169	0.00029524	0.00121984	0.000827398	0.000553036
	3L-barcode	0.00027457	0.000231072	0.000108709	0.00015389	0.00034179	0.000443577	0.000122525	0.000239448
	TAX 8*-barcode	0.00794143	0.00773987	0.00344838	0.00212344	0.00401971	0.00391183	0.00480877	0.0048562
	3*-barcode	1	1	1	1	1	1	1	1
	TAX-barcode	0.314607	0.287648	0.328389	0.216789	0.212744	0.23373	0.244654	0.262652
2C-barcode	SL9-barcode	0.000219564	0.000427691	0.000671774	0.000672321	0.0010924	0.00151939	0.000477383	0.000725788
	3L-barcode	9.8039e-05	4.10032e-05	0.00012207	0.000102906	0.000360926	0.000299777	0.000543229	0.000223993
	TAX 8*-barcode	0.00924734	0.00868251	0.00432918	0.0013483	0.00341842	0.00578768	0.00363452	0.00520685
	3*-barcode	1	1	1	1	1	1	1	1
	TAX-barcode	0.329292	0.309215	0.331852	0.22597	0.230098	0.265487	0.259884	0.278828
