# Supplementary material for: Rapid screening of TCR-pMHC interactions by the YAMTAD system
Source: Cell Discov. 2022 Apr 5;8:30. doi: 10.1038/s41421-022-00386-2 (PMC8979966; doi:10.1038/s41421-022-00386-2)
Supplement: Supplementary file 5 — Supplementary Table 4 [file 41421_2022_386_MOESM5_ESM.xlsx]

## Sheet: Plasmids
Number	Plasmid Name	Gene Cassette(s)	Marker	Integrate Locus	Notes
1	pCTon2-868 TCR	pGAL1-Aga2-868 TCR	TRP1		For protein expression in plasmid form
2	pCTon2-A6 TCR	pGAL1-Aga2-A6 TCR	TRP1
3	pCTon2-SL9	pGAL1-SL9-Aga2	TRP1
4	pCTon2-TAX	pGAL1-TAX-Aga2	TRP1
5	psyna-868 TCR	pGPD-mCherry & pGPD-Aga2-868 TCR	TRP1	ARS314	For protein expression in integrated form
6	psyna-A6 TCR	pGPD-mCherry & pGPD-Aga2-A6 TCR	TRP1	ARS314
7	psyna-2C TCR	pGPD-mCherry & pGPD-Aga2-2C TCR	TRP1	ARS314
8	psynalpha-SL9	pGPD-mTurquoise & pGPD-SL9-Aga2	TRP1	ARS314
9	psynalpha-TAX	pGPD-mTurquoise & pGPD-TAX-Aga2	TRP1	ARS314
10	psynalpha-Dest for peptide library	pGPD-mTurquoise & pGPD-peptide library-Aga2	TRP1	ARS314	For receiving the peptide library by Golden Gate Assembly
11	psynalpha-3F	pGPD-mTurquoise & pGPD-3F-Aga2	TRP1	ARS314	For constructing the pMHC Peptied mutants
12	psynalpha-3L	pGPD-mTurquoise & pGPD-3L-Aga2	TRP1	ARS314
13	psynalpha-3H	pGPD-mTurquoise & pGPD-3H-Aga2	TRP1	ARS314
14	psynalpha-3W	pGPD-mTurquoise & pGPD-3W-Aga2	TRP1	ARS314
15	psynalpha-3I	pGPD-mTurquoise & pGPD-3I-Aga2	TRP1	ARS314
16	psynalpha-3Q	pGPD-mTurquoise & pGPD-3Q-Aga2	TRP1	ARS314
17	psynalpha-3K	pGPD-mTurquoise & pGPD-3K-Aga2	TRP1	ARS314
18	psynalpha-3V	pGPD-mTurquoise & pGPD-3V-Aga2	TRP1	ARS314
19	psynalpha-3M	pGPD-mTurquoise & pGPD-3M-Aga2	TRP1	ARS314
20	psynalpha-3R	pGPD-mTurquoise & pGPD-3R-Aga2	TRP1	ARS314
21	psynalpha-3D	pGPD-mTurquoise & pGPD-3D-Aga2	TRP1	ARS314
22	psynalpha-3A	pGPD-mTurquoise & pGPD-3A-Aga2	TRP1	ARS314
23	psynalpha-3T	pGPD-mTurquoise & pGPD-3T-Aga2	TRP1	ARS314
24	psynalpha-3S	pGPD-mTurquoise & pGPD-3S-Aga2	TRP1	ARS314
25	psynalpha-3C	pGPD-mTurquoise & pGPD-3C-Aga2	TRP1	ARS314
26	psynalpha-3P	pGPD-mTurquoise & pGPD-3P-Aga2	TRP1	ARS314
27	psynalpha-3G	pGPD-mTurquoise & pGPD-3G-Aga2	TRP1	ARS314
28	psynalpha-3N	pGPD-mTurquoise & pGPD-3N-Aga2	TRP1	ARS314
29	psynalpha-3E	pGPD-mTurquoise & pGPD-3E-Aga2	TRP1	ARS314
30	psynalpha-3*	pGPD-mTurquoise & pGPD-3*-Aga2	TRP1	ARS314
31	psynalpha-Tax 8*	pGPD-mTurquoise & pGPD-TAX8*-Aga2	TRP1	ARS314
32	psynalpha-TAX 8F	pGPD-mTurquoise & pGPD-TAX 8F -Aga2	TRP1	ARS314
33	psynalpha-TAX 8H	pGPD-mTurquoise & pGPD-TAX 8H-Aga2	TRP1	ARS314
34	psynalpha-TAX 8V	pGPD-mTurquoise & pGPD-TAX 8V-Aga2	TRP1	ARS314
35	psynalpha-TAX 8W	pGPD-mTurquoise & pGPD-TAX 8W-Aga2	TRP1	ARS314
36	psynalpha-TAX 8K	pGPD-mTurquoise & pGPD-TAX 8K -Aga2	TRP1	ARS314
37	psyna-CDR3 GADDYALN	pGPD-mCherry & pGPD-Aga2-868 TCR CDR3 mutants	TRP1	ARS314	For constructing the TCR CDR3 mutants
38	psyna-CDR3 GAHDYSLN		TRP1	ARS314
39	psyna-CDR3 GSHDYALN		TRP1	ARS314
40	psyna-CDR3 GAHDYALV		TRP1	ARS314
41	psyna-CDR3 GAHDYYLN		TRP1	ARS314
42	psyna-CDR3 SAHDYALN		TRP1	ARS314
43	psyna-CDR3 GAYDYALN		TRP1	ARS314
44	psyna-CDR3 GAHDYILN		TRP1	ARS314
45	psyna-CDR3 TNSGYALN		TRP1	ARS314
46	psyna-CDR3 GAHDYAYN		TRP1	ARS314
47	psyna-CDR3 GAHDYAQN		TRP1	ARS314
48	psyna-CDR3 GLHDYALN		TRP1	ARS314
49	psyna-CDR3 GACDYALN		TRP1	ARS314
50	psyna-CDR3 LAHDYALN		TRP1	ARS314
51	psyna-CDR3 GAHDY*LN		TRP1	ARS314
52	psyna-868 barcode 1#		TRP1	ARS314	For constructing the strains used for the library-on-library screening
53	psyna-868 barcode 3#		TRP1	ARS314
54	psyna-a6 barcode 1#		TRP1	ARS314
55	psyna-a6 barcode 3#		TRP1	ARS314
56	psyna-2c barcode 1#		TRP1	ARS314
57	psyna-2c barcode 2#		TRP1	ARS314
58	psynalpha-SL9 barcode 1#		TRP1	ARS314
59	psynalpha-Tax barcode 1#		TRP1	ARS314
60	psynalpha-Tax 8* barcode 1#		TRP1	ARS314
61	psynalpha-3L barcode 1#		TRP1	ARS314
62	psynalpha-3* barcode 1#		TRP1	ARS314
63	PHAGE-868 TCR	868 TCRβ-P2A-868 TCRα.			For constructing the T cells used in the yeast T cell coculture system
64	PHAGE-A6 TCR	A6 TCRβ-P2A-A6 TCRα.
