# Supplementary material for: Rapid screening of TCR-pMHC interactions by the YAMTAD system
Source: Cell Discov. 2022 Apr 5;8:30. doi: 10.1038/s41421-022-00386-2 (PMC8979966; doi:10.1038/s41421-022-00386-2)
Supplement: Supplementary file 6 — Supplementary Table 5 [file 41421_2022_386_MOESM6_ESM.xlsx]

## Sheet: Yeast strains
Number	Strain Name	Description	Parent	Transformant
1	LWY62	yeast strians with the protein expressed in the plasmid form	EBY100(Donated by Dr.Linqi Zhang	pCTon2-868 TCR
2	LWY61			pCTon2-A6 TCR
3	LWY77			pCTon2-SL9
4	LWY78			pCTon2-TAX
5	ysyna-868 TCR	yeast strians with the protein expressed in the integrated form	ySYNAGa(Donated by Dr. Eric Klavins)	psyna-868 TCR
6	ysyna-A6 TCR			psyna-A6 TCR
7	ysyna-2C TCR			psyna-2C TCR
8	ysynalpha-SL9		ySYNAGalpha(Donated by Dr. Eric Klavins)	psynalpha-SL9
9	ysynalpha-TAX			psynalpha-TAX
10	ysynalpha-random peptide library	Random peptide library used for YAMTAD screening		psynalpha-peptide-library
11	ysynalpha-3F	MATalpha haploids used in yeast T cell coculture system		psynalpha-3F
12	ysynalpha-3L			psynalpha-3L
13	ysynalpha-3H			psynalpha-3H
14	ysynalpha-3W			psynalpha-3W
15	ysynalpha-3I			psynalpha-3I
16	ysynalpha-3Q			psynalpha-3Q
17	ysynalpha-3K			psynalpha-3K
18	ysynalpha-3V			psynalpha-3V
19	ysynalpha-3M			psynalpha-3M
20	ysynalpha-3R			psynalpha-3R
21	ysynalpha-3D			psynalpha-3D
22	ysynalpha-3A			psynalpha-3A
23	ysynalpha-3T			psynalpha-3T
24	ysynalpha-3S			psynalpha-3S
25	ysynalpha-3C			psynalpha-3C
26	ysynalpha-3P			psynalpha-3P
27	ysynalpha-3G			psynalpha-3G
28	ysynalpha-3N			psynalpha-3N
29	ysynalpha-3E			psynalpha-3E
30	ysynalpha-3*			psynalpha-3*
31	ysynalpha-Tax 8*			psynalpha-Tax 8*
32	ysynalpha-TAX 8F			psynalpha-TAX 8F
33	ysynalpha-TAX 8H			psynalpha-TAX 8H
34	ysynalpha-TAX 8V			psynalpha-TAX 8V
35	ysynalpha-TAX 8W			psynalpha-TAX 8W
36	ysynalpha-TAX 8K			psynalpha-TAX 8K
37	ysyna-CDR3 GADDYALN	MATAa haploids used for screening cognate TCRs for given a peptide using the YAMTAD system	ySYNAGa(Donated by Dr. Eric Klavins)	psyna-CDR3 GADDYALN
38	ysyna-CDR3 GAHDYSLN			psyna-CDR3 GAHDYSLN
39	ysyna-CDR3 GSHDYALN			psyna-CDR3 GSHDYALN
40	ysyna-CDR3 GAHDYALV			psyna-CDR3 GAHDYALV
41	ysyna-CDR3 GAHDYYLN			psyna-CDR3 GAHDYYLN
42	ysyna-CDR3 SAHDYALN			psyna-CDR3 SAHDYALN
43	ysyna-CDR3 GAYDYALN			psyna-CDR3 GAYDYALN
44	ysyna-CDR3 GAHDYILN			psyna-CDR3 GAHDYILN
45	ysyna-CDR3 TNSGYALN			psyna-CDR3 TNSGYALN
46	ysyna-CDR3 GAHDYAYN			psyna-CDR3 GAHDYAYN
47	ysyna-CDR3 GAHDYAQN			psyna-CDR3 GAHDYAQN
48	ysyna-CDR3 GLHDYALN			psyna-CDR3 GLHDYALN
49	ysyna-CDR3 GACDYALN			psyna-CDR3 GACDYALN
50	ysyna-CDR3 LAHDYALN			psyna-CDR3 LAHDYALN
51	ysyna-CDR3 GAHDY*LN			psyna-CDR3 GAHDY*LN
52	ysyna-868 barcode 1#	Haploids used in the library-on-library screening		psyna-868 barcode 1#
53	ysyna-868 barcode 3#			psyna-868 barcode 3#
54	ysyna-a6 barcode 1#			psyna-a6 barcode 1#
55	ysyna-a6 barcode 3#			psyna-a6 barcode 3#
56	ysyna-2c barcode 1#			psyna-2c barcode 1#
57	ysyna-2c barcode 2#			psyna-2c barcode 2#
58	ysynalpha-SL9 barcode 1#		ySYNAGalpha(Donated by Dr. Eric Klavins)	psynalpha-SL9 barcode 1#
59	ysynalpha-Tax barcode 1#			psynalpha-Tax barcode 1#
60	ysynalpha-Tax 8* barcode 1#			psynalpha-Tax 8* barcode 1#
61	ysynalpha-3L barcode 1#			psynalpha-3L barcode 1#
62	ysynalpha-3* barcode 1#			psynalpha-3* barcode 1#
