# Supplementary material for: Rapid screening of TCR-pMHC interactions by the YAMTAD system
Source: Cell Discov. 2022 Apr 5;8:30. doi: 10.1038/s41421-022-00386-2 (PMC8979966; doi:10.1038/s41421-022-00386-2)
Supplement: Supplementary file 7 — Supplementary Table 6 [file 41421_2022_386_MOESM7_ESM.xlsx]

## Sheet: Primers
Number	Primer	Sequence	Notes
1	Random-peptide library-F	agcgtgGGTCTCtAGCATCTTTGNNKAATACTGTTGCTACTTTGggtgaGAGACCcagcac	For constructing the peptide mutants
2	Peptide library -R	gtgctgGGTCTCtcaccC
3	Random-barcode-MATa-R	CTCGCTCCTTTATTGAAGCNNNNNNNNNNNNNNNGCCGCTTTTCGAATCTGGTTAAGG	For introducing the random barcode for the MATa haploids
4	Random-barcode-MATalpha-R	GAAAAAATTTATTTCTAGACAGTTATATANNNNNNNNNNNNNNNCGATACCTGGTTGTGGGCTCTCtca	For introducing the random barcode for the MATalpha haploids
5	Illumina_sequence peptide mutants-F	TCGTCGGCAGCGTCAGATGTGTATAAGAGACaGCAAACAAAGAATTCCCTACTTCATAC	For amplifying the peptide mutants for NGS
6	Illumina_sequence peptide mutants-R	GTCTCGTGGGCTCGGAGATGTGTATAAGAGACAGCGATCCTCTCACCGTTTTTCAACAAG
7	Illumina_sequence TCR CDR3 mutants-F	TCGTCGGCAGCGTCAGATGTGTATAAGAGACaGCATCTCTTTGTTGATCAGAGATTCtaag	For amplifying the TCR mutants for NGS
8	Illumina_sequence TCR CDR3 mutants-R	GTCTCGTGGGCTCGGAGATGTGTATAAGAGACAGGTTGACTTCACTCGATGCCTG
9	Illumina_sequence library-on-library-F	TCGTCGGCAGCGTCAGATGTGTATAAGAGACaGCCTTAACCAGATTCGAAAAGCGGC	For amplifying the barcodes used for the library-on–library screening for NGS
10	Illumina_sequence library-on-library-R	GTCTCGTGGGCTCGGAGATGTGTATAAGAGACAGtgaGAGAGCCCACAACCAGGTATC
11	WLH1	CAAGCAGAAGACGGCATACGAGATCGACTCTTGTCTCGTGGGCTCGG	P7 illumina index primer
12	WLH2	CAAGCAGAAGACGGCATACGAGATGCGTTCGGGTCTCGTGGGCTCGG
13	WLH3	CAAGCAGAAGACGGCATACGAGATATACCTAAGTCTCGTGGGCTCGG
14	WLH4	CAAGCAGAAGACGGCATACGAGATCGGTGATTGTCTCGTGGGCTCGG
15	WLH5	CAAGCAGAAGACGGCATACGAGATTAACGACCGTCTCGTGGGCTCGG
16	WLH6	CAAGCAGAAGACGGCATACGAGATATACAGCCGTCTCGTGGGCTCGG
17	WLH7	CAAGCAGAAGACGGCATACGAGATCGACGACCGTCTCGTGGGCTCGG
18	WLH8	CAAGCAGAAGACGGCATACGAGATATCACTAAGTCTCGTGGGCTCGG
19	WLH9	CAAGCAGAAGACGGCATACGAGATCGACCTGGGTCTCGTGGGCTCGG
20	N501	AATGATACGGCGACCACCGAGATCTACACTAGATCGCTCGTCGGCAGCGTC	P5 illumina index primer
21	N502	AATGATACGGCGACCACCGAGATCTACACCTCTCTATTCGTCGGCAGCGTC
22	N503	AATGATACGGCGACCACCGAGATCTACACAGAGGATATCGTCGGCAGCGTC
23	N504	AATGATACGGCGACCACCGAGATCTACACAGAGTAGATCGTCGGCAGCGTC
24	N505	AATGATACGGCGACCACCGAGATCTACACGTAAGGAGTCGTCGGCAGCGTC
25	N506	AATGATACGGCGACCACCGAGATCTACACACTGCATATCGTCGGCAGCGTC
26	N507	AATGATACGGCGACCACCGAGATCTACACAAGGAGTATCGTCGGCAGCGTC
27	N508	AATGATACGGCGACCACCGAGATCTACACCTAAGCCTTCGTCGGCAGCGTC
28	N517	AATGATACGGCGACCACCGAGATCTACACGCGTAAGATCGTCGGCAGCGTC
